# Supplementary material for: Ex Vivo Functional Benchmarking of Hyaluronan-Based Osteoarthritis Viscosupplement Products: Comprehensive Assessment of Rheological, Lubricative, Adhesive, and Stability Attributes
Source: Gels. 2023 Oct 9;9(10):808. doi: 10.3390/gels9100808 (PMC10606320; doi:10.3390/gels9100808)
Supplement: Supplementary file 1 [file gels-09-00808-s001.zip]

Archive with 1 entries (1 files):
- gels-2631337-supplementary.pdf
